# Supplementary material for: Methodologies for Assessing the Dimensional Accuracy of Computer-Guided Static Implant Surgery in Clinical Settings: A Scoping Review
Source: Dent J (Basel). 2026 Jan 8;14(1):43. doi: 10.3390/dj14010043 (PMC12840314; doi:10.3390/dj14010043)
Supplement: Supplementary file 1 [file dentistry-14-00043-s001.zip]

Archive with 1 entries (1 files):
- dentistry-4010124-supplementary.pdf
